# Supplementary material for: Therapeutic Approaches in Adult Primary Spinal Cord Astrocytoma: A Systematic Review
Source: Cancers (Basel). 2022 Mar 2;14(5):1292. doi: 10.3390/cancers14051292 (PMC8909513; doi:10.3390/cancers14051292)
Supplement: Supplementary file 1 [file cancers-14-01292-s001.zip]

Archive with 1 entries (1 files):
- Supplementary Table 1 spinal glioma rev 24.02.xls
