# Supplementary material for: Therapeutic Approaches in Adult Primary Spinal Cord Astrocytoma: A Systematic Review
Source: Cancers (Basel). 2022 Mar 2;14(5):1292. doi: 10.3390/cancers14051292 (PMC8909513; doi:10.3390/cancers14051292)
Supplement: Supplementary file 1 [file cancers-14-01292-s001.zip › Supplementary Table 1 spinal glioma rev 24.02.xls]

## Sheet: SPINAL GLIOMA DATA BASE
References (as main text)	publication year	country	study type (1=series, 2=observational)	mean age (years)	male (%)	sample size (N, adult)									at first diagnosis																														at recurrence
							spinal site location at neuroimaging (% patient)					extension at neuroimaging	dissemination	other brain location	pre-surgery clinic (scale)		surgery extension (% patient)				post-surgery clinic		histology grading (% patient)					Ki67%	molecular features								RadioTherapy (RT)		RT type	dose RT (Gray)	Chemotherapy (CHT)		CHT type	CHT cycles	pre-surgery clinic		no surgery (%)	yes surgery: extension
							cervical	dorsal	lumbar	multiple regions	UnKnown	levels number (avarage)			MMS (median)	KPS (median)	biopsy	partial	complete	Not Applicable	MMS (range)	KPS (range)	grade I	grade II	grade III	grade IV	grade III-IV		IDH1MUT	BRAFV600E	pTERTmut	EGFRmut	p53 mut	H3F3A or HIST1H3B/HIST1H3C	H3K27M	PTEN	NO (%)	YES (%)			NO (%)	YES (%)			MMS (median)	KPS (median)		biopsy (% pt of the total 100% surgery)	partial (% pt of the total 100% surgery)
9	2003	US	1	37.3	68	28	21	25	18	29	7	UK	0	0	UK	UK	43	32	18	7	UK	UK	0	4	50	46	0	9	UK	UK	UK	UK	0.7	UK	UK	UK	16% (n=2/13); NA: 53,6% (n=15/28)	84% (n=11/13); NA: 53,6% (n=15/28)	UK	UK	77% (n=10/13)- NA: 53,6% (n=15/28)	23% (n=3/13)- NA: 53,6% (n=15/28)	UK	UK	UK	UK	UK	UK	UK
10	2005	US	1	40.5	53.8	13	23	77	0	0	0	2.3	0	0	2	80	54	46	0	0	3	65.34	0	100	0	0	0	UK	UK	UK	UK	UK	UK	UK	UK	UK	15	85	2 Co + 7 MV	54	100	0	0	UK	UK	UK	UK	UK	UK
11	2008	US	2	37.6	47.6	24	33	24	0	43	0	4	37	UK	2.3	UK	0	71	29	0	2.9	UK	0	0	87.5	12.5	0	UK	UK	UK	UK	UK	UK	UK	UK	UK	0	100% (n=24/24)	UK	UK	37,5% (n=9/24)	62,5% (n=15/24)	UK	UK	UK	UK	UK	UK	UK
12	2008	Japan	2	UK	UK	23	UK	UK	UK	UK	100	UK	UK	UK	UK	UK	57	13	30	0	UK	UK	22	27	34	17	0	UK	UK	UK	UK	UK	UK	UK	UK	UK	UK	UK	UK	UK	UK	UK	UK	UK	UK	UK	UK	UK	UK
13	2009	Germany	1	25.4	60	15	27	40	6	27	0	UK	0	0	UK	UK	0	77	23	0	UK	UK	53	47	0	0	0	UK	UK	UK	UK	UK	UK	UK	UK	UK	86.6	13.4	UK	UK	100	0	NA	NA	UK	UK	UK	UK	UK
14	2009	Japan	1	39.4	58	12	17	25	41	17	0	UK	UK	UK	UK	UK	58.4	33.3	8.3	0	2.5	UK	25	33.3	0.83	33.3	0	UK	UK	UK	UK	UK	UK	UK	UK	UK	UK	UK	UK	UK	UK	UK	UK	UK	UK	UK	UK	UK	UK
15	2010	Italy	2	34.1	59	22	54	46	0	0	0	UK	13	0	2.3	UK	0	91	9	0	2.5	UK	0	0	45.45	54.55	0	UK	UK	UK	UK	UK	UK	UK	UK	UK	31	69	3D	40	36.4	63.6	TMZ	UK	UK	UK	UK	UK	UK
16	2010	US	2	UK	UK	21	33	53	5	9	0	UK	0	0	2.2	UK	14.5	71	14.5	0	UK	UK	57	23	14	6	0	UK	UK	UK	UK	UK	UK	UK	UK	UK	UK	UK	UK	UK	UK	UK	UK	UK	UK	UK	UK	UK	UK
17	2011	Korea	1	44	66.6	3	0	33.3	33.3	33.3	0	4	0	0	UK	UK	33.3	66.6	0	0	UK	UK	0	33.3	33.3	33.3	0	UK	UK	UK	UK	UK	UK	UK	UK	UK	0	100	3D	51.6	33.3	66.6	TMZ (n=1), VCR/CARMUSTINE (n=1)	3	UK	UK	66.6	100	0
18	2011	US	1	35.1	83.3	6	16.7	50	0	33.3	0	UK	0	0	UK	UK	50	50	0	0	UK	UK	0	0	0	100	0	UK	UK	UK	UK	UK	UK	UK	UK	UK	0	100	3D	54	0	100	TMZ	3.7	UK	70	100	NA	NA
19	2015	US	1	31	100	5	40	60	0	0	0	3	0	0	3	UK	20	20	60	0	3	UK	0	0	0	100	0	UK	0% (tot n=1)	0% (tot n=1)	UK	UK	50% (tot n=2)	UK	UK	UK	60	40	UK	UK	40	60	UK	UK	UK	UK	UK	UK	UK
20	2016	US	1	41	62	13	38	46	8	8	0	UK	0	0	2	UK	46	54	0	0	UK	UK	8	69	15	8	0	<2%: n=6/13; 10-25%: n=3/12; NA: n= 4/13	UK	UK	UK	0% (tot n=0)	UK	UK	UK	UK	8	92	3D	50.4	69	31	TMZ, BEV, carboplatin	UK	UK	UK	85	NA	NA
21	2016	Korea	1	38.9	64	25	48	32	0	20	0	UK	0	0	UK	UK	0	20	80	0	UK	UK	16	32	32	20	0	UK	UK	UK	UK	UK	UK	UK	UK	UK	60	40	UK	54	88	12	TMZ, VCR, Carboplatin	UK	UK	UK	UK	UK	UK
22	2016	US	1	40	33	6	50	50	0	0	0	UK	0	0	UK	UK	0	100	0	0	UK	UK	0	0	0	100	0	UK	0	0	UK	UK	33.3	0	0	0	50	50	UK	54	50	50	TMZ, BEV	UK	UK	UK	UK	UK	UK
23	2019	US	1	38	84.6	13	31	46	0	23	0	UK	0	0	UK	UK	61.5	30.8	7.7	0	UK	UK	0	0	38	62	0	UK	0% (tot n=13)	0% (tot n=13)	30% (tot n=10)	10% (tot n=10)	80% (tot n=10)	UK	46% (tot n=13)	UK	15.4	84.6	UK	UK	38.5	61.5	TMZ, CCNU, CFM, Panobinostat, IT	UK	UK	UK	UK	UK	UK
24	2019	Korea	1	39.1	72	25	40	52	8	0	0	3	0	0	UK	UK	12	52	36	0	UK	UK	0	16	24	60	0	UK	0	UK	UK	0.04	UK	UK	80	UK	16	84	UK	UK	36	64	TMZ	UK	UK	UK	UK	UK	UK
25	2020	China	1	29.1	70	10	70	20	10	0	0	3	0	0	1	UK	0	20	80	0	1	UK	100	0	0	0	0	UK	100% (tot n=15)	0% (tot n=4)	UK	UK	80% (tot n=10)	UK	25% (n=4/16)	UK	100	0	UK	UK	100	0	NA	UK	UK	UK	UK	UK	UK
26	2021	US	2	29	71	21	33.3	66.7	0	0	0	UK	0	0	UK	UK	28.5	62	9	0	UK	UK	42	33	14	9	0	UK	UK	UK	UK	UK	UK	UK	UK	UK	39	61	3D	50	67	33	UK	UK	UK	UK	9.5	UK	UK
[truncated: 11 more columns]
